# Supplementary material for: Repurposing diphenylbutylpiperidine-class antipsychotic drugs for host-directed therapy of Mycobacterium tuberculosis and Salmonella enterica infections
Source: Sci Rep. 2021 Oct 4;11:19634. doi: 10.1038/s41598-021-98980-z (PMC8490354; doi:10.1038/s41598-021-98980-z)
Supplement: Supplementary file 3 — Supplementary Information 3. [file 41598_2021_98980_MOESM3_ESM.xlsx]

## Sheet: Index
	Supplementary Table 2. Raw data of CFU and confocal microscopy experiments
	Figure 1C	Mtb CFU after Fluspirilene or Pimozide treatment in MF1 and MF2
	Figure 1D	Stm CFU after Fluspirilene or Pimozide treatment in MF1 and MF2
	Figure 2A	MDR-Mtb CFU after Fluspirilene or Pimozide treatment in MF2
	Figure 2B	Mtb CFU after Fluspirilene or Pimozide treatment combined with Rifampicin in MF2
	Figure 2C	Mtb CFU after Fluspirilene or Pimozide treatment combined with Isoniazid in MF2
	Figure 2D	Mtb CFU after Fluspirilene or Pimozide treatment ex-vivo NHP MF
	Figure 3A	Colocalization study of Mtb with Cyto-ID
	Figure 3B	Quantification TFEB fluorescence intensity per nucleus
	Figure 3C	Colocalization study of Mtb with Lysotracker
	Figure 4A	Quantification P-STAT5 fluorescence intensity per nucleus
	Figure 4C	Quantification CISH fluorescence intensity per bacterium
	Figure 5D	Mtb CFU after Fluspirilene or Pimozide treatment combined with ROS/NOS inhibitors in MF2
	Suppl Figure 1	Mtb CFU after ROS/NOS inhibitor treatment in MF2

## Sheet: Figure 1C, Mtb in MF
	Average CFU/mL in MF1
	Donor	DMSO	H-89		Donor	DMSO	Fluspirilene		Donor	DMSO	Pimozide
	1	213333	196667		1	171667	130000		1	171667	90000
	2	332222	215000		2	215000	176667		2	215000	140000
	3	1.19306e+06	1.24167e+06		3	237500	106250		3	213333	205000
	4	279722	251667		4	140833	56250		4	332222	115000
	5	2.01389e+06	1.53333e+06		5	410000	278333		5	1.19306e+06	1.04583e+06
	6	1.78056e+06	1675000		6	408000	325000		6	279722	250833
	7	2.42222e+06	1425000		7	203333	198750		7	2.01389e+06	1.16667e+06
					8	131667	132500		8	1.78056e+06	966667
									9	2.42222e+06	1800000
	Average CFU/mL in MF2
	Donor	DMSO	H-89		Donor	DMSO	Fluspirilene		Donor	DMSO	Pimozide
	1	913889	758333		1	286667	183333		1	286667	130000
	2	640000	466667		2	238333	100000		2	238333	20000
	3	1.03611e+06	741667		3	96666.7	37500		3	913889	608333
	4	1.03889e+06	1.30417e+06		4	151667	41250		4	640000	541667
	5	185556	154167		5	755000	587500		5	1.03611e+06	791667
	6	1.13056e+06	1325000		6	312000	346667		6	1.03889e+06	1.01667e+06
	7	1.92778e+06	1625000		7	202500	188750		7	185556	123333
	8	1.31111e+06	1.13333e+06		8	231667	155000		8	1.13056e+06	1200000
					9	353333	152500		9	1.92778e+06	1025000
									10	1.31111e+06	900000

## Sheet: Figure 1D, Stm in MF
	Average CFU/mL in MF1
	Donor	DMSO	H-89	Fluspirilene	Pimozide
	1	14000	266.667	2066.67	200
	2	42000	27800	733.333	1500
	3	15333.3	1366.67	166.667	566.667
	4	17666.7	533.333	433.333	566.667
	5	26666.7	12000	1833.33	2466.67
	6	20666.7	1233.33	1166.67	333.333
	Average CFU/mL in MF2
	Donor	DMSO	H-89	Fluspirilene	Pimozide
	1	12300	600	100	33.3333
	2	29666.7	8466.67	66.6667	1966.67
	3	21333.3	2133.33	133.333	533.333
	4	12000	266.667	66.6667	100
	5	36666.7	34333.3	3200	4566.67
	6	17666.7	1433.33	133.333	200

## Sheet: Figure 2A, MDR-Mtb in MF2
	Average CFU/mL Beijing 16319 in MF2					Average CFU/mL Dutch outbreak 2003-1128 in MF2
	Donor	DMSO	Fluspirilene	Pimozide		Donor	DMSO	Fluspirilene	Pimozide
	1	112083	66666.7	32666.7		1	108750	55833.3	44166.7
	2	159167	38333.3	46666.7		2	110667	59666.7	49666.7
	3	98333.3	6866.67	7066.67		3	263400	26666.7	48000
	4	111667	8066.67	14666.7		4	109167	14666.7	17666.7
	5	140000	15833.3	23833.3		5	137500	31833.3	40833.3

## Sheet: Figure 2B, HDT+Rif in MF2
	Average CFU/mL in MF2
	Donor	DMSO	Fluspirilene	Pimozide
	Without Rifampicin	20000	5333.33	11166.7
	With Rifampicin	12800	1866.67	2533.33

## Sheet: Figure 2C, HDT+Iso in MF2
	Average CFU/mL in MF2
	Donor	DMSO	Fluspirilene	Pimozide
	Without Isoniazid	7933.33	3850	4666.67
	With Isoniazid	2500	2433.33	3200

## Sheet: Figure 2D, Mtb in NHP MF
	Average CFU/mL in NHP MF
	Donor	DMSO	Fluspirilene	Pimozide
	1	985417	427083	304167
	2	858333	287500	343750
	3	1206250	622917	612500

## Sheet: Figure 3A, Cyto-ID
	Cyto-ID area per image (a.u.)						Colocalization of Mtb with Cyto-ID per image (%)
		Treatment	Average	Standard deviation	# of replicates			Treatment	Average	Standard deviation	# of replicates
	Donor 1	DMSO	1574.33	351.361	3		Donor 1	DMSO	0.0389301	0.0134859	3
		Fluspirilene	643	381.666	3			Fluspirilene	0.0905081	0.063953	3
		Pimozide	31198.3	4460.65	3			Pimozide	0.427244	0.056821	3
	Donor 2	DMSO	1369	1657.03	3		Donor 2	DMSO	0.000567432	0.000548695	3
		Fluspirilene	11694.3	1328.12	3			Fluspirilene	0.344852	0.140591	3
		Pimozide	6885.33	9188.41	3			Pimozide	0.12751	0.0321472	3
	Donor 3	DMSO	97	149.829	4		Donor 3	DMSO	0.00229794	0.00217586	4
		Fluspirilene	414		1			Fluspirilene	0.00013102		1
		Pimozide	267.75	209.678	4			Pimozide	0.00207582	0.00151393	4
	Donor 4	DMSO	163.667	225.589	3		Donor 4	DMSO	0	0	3
		Fluspirilene	1469.33	454.885	3			Fluspirilene	0.110801	0.0226037	3
		Pimozide	441.333	338.722	3			Pimozide	0.0865572	0.0964536	3

## Sheet: Figure 3B, TFEB
	Integrated intensity of TFEB per nucleus (a.u.)
	Donor 1				Donor 2				Donor 3				Donor 4				Donor 5
	DMSO	Torin-1	Fluspirilene	Pimozide	DMSO	Torin-1	Fluspirilene	Pimozide	DMSO	Torin-1	Fluspirilene	Pimozide	DMSO	Torin-1	Fluspirilene	Pimozide	DMSO	Torin-1	Fluspirilene	Pimozide
	1915.74	747.983	623.236	728.491	733.445	767.541	486.811	862.11	1051.36	1634.64	1614.94	2035.32	1660.14	4400.21	9133.72	1978.63	789.126	1472.99	1259.01	3625.29
	1173.23	1195.57	1451.55	426.057	1082.92	2029.74	992.918	780.812	1001.23	409.033	1973.98	2593.79	1829.4	3134.39	5232.92	6059.68	546.161	3445.42	1675.06	3043.07
	1369.28	939.417	655.699	1000.63	723.653	1365.93	499.539	778.914	668.734	577.052	2182.83	1585.9	3165.55	4853.75	4934.28	2235.63	1006.55	2803.2	785.122	1656.78
	1857.84	954.267	646.857	443.461	797.227	2759.4	345.273	1956.77	1461.31	1860.68	2267.51	1898.98	2741.7	2428.19	7596.33	3328.84	813.479	1109.43	1397.38	1826.6
	1100.98	2319.72	681.713	784.268	923.31	1186.64	683.085	649.855	628.533	1474.53	3061.69	2375.6	3106.12	3478.31	8505.79	2878.79	1090.68	1168.08	1020.6	3189.7
	2062.22	395.834	398.391	374.698	1492.36	1095.31	409.982	511.796	639.861	989.64	5952.74	5871.04	2285.56	4718.43	6890.06	4754.72	927.844	2700.88	2014.17	3592.57
	1819.77	1617.51	1101.81	384.06	1447.08	835.005	1058.41	1101.05	1467.37	1013.51	1390.44	859.883	1713.95	6941.81	4369.58	6256.13	1803.49	2974.76	1193.84	4748.79
	1408.28	3390.43	696.55	720.085	795.245	1359.38	463.259	1307.82	797.648	980.68	1898.81	2124.59	1275.01	4363.9	7434.19	7195.23	545.647	4348.39	1444.01	3493.37
	1103.34	726.708	1024.79	714.877	1423.12	1714.67	794.419	1278.55	1069.9	366.697	2535.72	876.021	2677.84	7095.09	6983.22	5131.61	740.129	3150.4	722.31	683.926
	1275.43	1302.38	1200.81	1458.41	317.894	1488.09	1576.1	821.955	1357.67	1847.94	3377	2098.1	3727.61	6789.04	1460.16	5086.4	563.329	3404.64	756.246	2788.33
	843.159	59.5973	447.198	664.642	1343.69	1749.42	1023.22	1407.21	1116.77	1934.08	1242.36	3641.33	5845.95	6063.71	6284.07	5872.26	1113.8	2806.42	1579.44	1288.32
	840.558	580.824	698.944	547.589	1214.05	2133.41	793.458	1206.77	1644.11	2193.78	2354.15	2574.66	4967.75	6301.38	2867.71	5052.57	925.13	794.417	2163.83	1569.59
	1001.38	318.854	1029.12	793.87	2206.84	792.526	1384.86	1293.26	597.477	850.272	1896.01	1020.23	4951.26	2732.27	10113.6	3456.92	814.998	3314.93	1421.11	3075.55
	624.864	434.009	647.695	1150.35	1460.08	2308.92	795.19	1257.84	406.795	1039.93	2292.8	1417.77	3790.93	3887.32	11428.1	7863.14	1420.23	2685.63	2183.48	3204.45
	950.496	864.312	265.143	823.526	1791.66	850.106	1457.23	1543.13	643.876	2014.97	5921.16	1100.04	3155.83	4909.47	5902.85	2410.81	682.066	1208.83	1157.1	3154.95
	411.646	629.683	381.848	916.629	1208.68	2170.28	982.87	2123.96	471.188	866.32	2917.93	2641.21	3341.29	3595.38	6949.12	5050.66	2031.13	2006.77	1223.79	4844
	633.227	224.998	516.212	1404.41	802.097	1196.11	996.423	1309.76	463.176	743.748	2253.03	2766.56	3736.63	3529.78	8380.42	3872.43	576.69	1955.77	1688.46	3350.82
	1294.03	593.647	430.265	934.53	1253.89	570.698	1159.52	1779.13	648.044	989.586	3082.45	1751.83	3182.22	3956.07	7642.51	4489.4	1013.76	2863.21	1647.47	1519.73
	1835.28	712.228	860.045	139.323	1888.66	1956.38	1033.68	1507.78	493.555	1339.59	3620.27	2766.85	1242.01	4752.7	5312.96	5212.9	1632.65	2150.43	979.087	3159.81
	1335.13	781.924	687.947	321.338	1131.92	2136.97	1322.11	1465.85	889.866	1257.82	5435.46	2025.73	4653.91	2453.15	6831.51	5035.62	1716.48	2955.36	913.62	1183.8
	1485.16	923.211	514.407	201.174	1116.66	1837.95	1101.66	1263.16	448.928	2123.89	2286.47	2051.68	3130.57	4664.08	8433.97	2478.31	1186.96	2862.2	1449.41	2631.24
	1141.92	1463.2	933.492	213.878	927.374	1093.52	1620.39	837.283	877.463	2005.56	3683.88	1235.52	1465.7	3621.51	5788.51	3674.75	1659.97	3810.27	1490.92	4268.02
	1640.33	628.252	678.214	299.471	835.17	1510.32	1098.8	473.42	415.373	815.321	2310.33	1747.2	3470.47	5312.07	9300.21	4379.01	4050.63	2776.52	2397.64	1525.16
	1784.2	1434.31	584.964	257.82	1269.55	812.678	887.03	1829.81	1259.05	1030.46	2331.15	831.151	3122.77	2845.43	9072.81	1660.46	1458.28	1353.87	2102.71	4328.94
	1654.55	616.811	619.456	325.712	3056.87	2097.1	2447.2	543.519	383.419	859.824	3823.95	1092.48	9218.35	4577.56	5125.02	3471.83	623.665	1536.66	1643.81	1294.58
	2724.89	243.614	1123.54	559.999	1612.27	1897.88	1093.46	1500.95	655.938	1541.34	2712.3	563.797	4463.21	5745.3	5742.96	4372.84	447.984	2753.99	1096.67	1503.93
	1173.2	1508.03	534.913	663.919	1287.18	2028.62	1217.98	1314.28	468.611	1756.09	2588.57	3538.85	5093.94	4567.87	5877.77	2137.95	1626.6	4241.97	985.923	3234.04
	1245.14	1820.13	192.229	736.142	379.278	2026.54	1069.69	196.909	359.986	1297.54	3543.04	934.645	6369.7	3854.46	21860.8	4507.09	1142.23	3411.9	2675.39	2500.06
	1289.01	607.351	515.606	553.501	1185.56	1259.01	727.964	1895.99	637.629	1695.37	4127.56	1944.3	1288.89	3250.14	13329.8	5760.79	2677.84	1335.95	2107.17	3189.78
	1718.85	389.236	601.284	908.995	273.688	2243.72	1045.17	759.174	328.675	1231.27		1465.04	2867.36	4961.06	8228.15	5484.56	2077.84	4829.33	1767.78	2492.33
	1233.48	422.23	734.704	613.729	1855.38	1162.66	1532.91	1256.36	491.578	445.028		1575.97	6011.92	4158.65	1139.63	2701.22	1097.81	2803.44	682.074	3073.6
	1470.65	888.902	410.697	716.15	446.672	382.395	1446.62	1461.33	388.073	1722.5		688.147	6885.89	4485.06	6966.85	4331.42	685.13	3600.19	1747.29	2736.03
	1053.99	674.921	635.551	668.083	683.934	1032.24	957.224	1044.44	625.349	1568.37		2522.6	1999.58	3823.32	7852.64	3726.75	910.871	1840.61	1140.4	4762.69
	1593.59	403.92	1154.72	752.01	2804.22	1211.84	1032	1516.03	841.82	1747.83		2556.84	3555.03	2722.47		8148.3	923.002	3079.39	2135.16	2713.32
	1214.04	1135.6	371.368	498.771	830.192	1601.64	3605.39	1583.61	775.979	2383.71		1246.3	4060.1	4423.22		4600.43	1647.59	1664.31	1632.51	3075.1
	1458.13	502.466	676.338	470.865	942.401	1507.19	679.237	1930.15	713.565	2433.98			4169.56	4385		1914.57	870.464	2730.91	954.027	2215.77
	825.99	998.569	780.731	511.059	2232.26	1574.94	1136.87	689.669	1021.61	1367.22			5954.64	6241.02		3711.34	1762.71	4257.57	1387.95	3621.02
	834.756	818.338	918.648	1177.19	863.548	2130.21	684.88	606.019		1293.75			4075.62	5576.4		1249.82	885.298	2443.4	1963.8	1597.51
	1012.64	938.121	295.421	1467.41	1215.71	874.791	952.787	1057.3					2543.9	7054.26		4982.99	1455.21	2953.79	1517.54	2520.23
	332.18	1291.7	380.938	761.383	1023	1196.51	790.7	2018.81					1725.71	6224.05		2056.96	2177.72	992.254	2424.23	2649.2
	1442.34	581.027	435.773	648.009	488.461	1334.57	634.111	634.631					1980.33	9026.61		4288.54	2680.25	2241.53	1440.9	3946.23
	574.478	301.456	892.459	230.079	816.24	1351.65	2055.79	536.57					3331.31	6615.8		1149.58	1185.03	1393.35	4528.28	4652.92
	1118.15	696.664	1185.76	236.121	837.786	1072.49	1777.8	867.692					4600	4501.76		7098.58	2121.41	6096.44	2677.62	3081.08
	1033.46	1118.63	504.85	467.821	906.54	1588.71	487.264	798.46					3888.07			3521.33	1825.83	4100.6	2281.2	5133.2
	883.358	787.823	721.034	371.868	709.114			692.166					2762.44			2919.13	1734.55	972.336	600.623	4260.22
	1904		1258.15	680.252	1082.99			1452.66					2783			2634.06	1335.36	1617.2	1840.11	3044.19
	1905.63		507.065	357.112	794.923			2217.72					4809.36			4043.62	1252.53	1982.6	1370.35	4246.76
	1517.47		778.173	386.847				925.824					3717.91			2709.5	886.182	2428.33	2007.49	3348.6
	486.547			246.02				2470.82					8335.91			3274.3	969.136	3448.13	1342.31	2184.59
	491.248			1011.06				2292.04					6170.73			3853.21	2583.91	4373.27	2198.83	2056.93
	1208.14			685.076				2280.39								2014.54	1812.04	3728.54	1578.93	3716.75
	1120.72							1838.49								2368.48	2074.45	2332.2	768.314	4166.4
	610.683							2170.06								2882.65	1144.4	4320.89	1383.89	3314.71
	1107.64							1068.51									2422.59	1930.89	920.987	2014.34
	919.54							535.846									539.193	2321.44	2129.3	2744.66
	1911.09																982.607	6501.94	1004.34	1746.64
	1101.36																1055.26	2354.11	3732.36
	702.743																1296.46	2663.44	405.88
	598.292																514.871	2445.31	2504.9
	925.657																666.974	3487.9	1016.8
	933.785																1335.5	2849.54	2461.47
	1051.26																925.693	3394.04	2895.42
	1192.08																721.296	2911.81	1557.09
	488.51																613.674	3999.76	1574.38
																	1600.11		768.861
																	643.49		2474.43
																	610.17		1623.95
																	2066.82		1314.07
																	3930.69		3425.23
																	1144.84		3104.12
																	1215.55		1647.88
																	1351.14
																	900.105
																	872.202
																	1147.39
																	1946.52
																	1967.88
																	1619.36
																	2028.26

## Sheet: Figure 3C, Lysotracker
	Lysotracker area per image (a.u.)						Colocalization of Mtb with Lysotracker per image (%)
		Treatment	Average	Standard deviation	# of replicates			Treatment	Average	Standard deviation	# of replicates
	Donor 1	DMSO	7319	4937.23	3		Donor 1	DMSO	0.120273	0.0298289	3
		Fluspirilene	895.667	1103.28	3			Fluspirilene	0.038956	0.0230791	3
		Pimozide	52935	2452.88	3			Pimozide	0.16502	0.00817583	3
	Donor 2	DMSO	20159	3296.8	3		Donor 2	DMSO	0.0145055	0.011071	3
		Fluspirilene	12068	2899.01	3			Fluspirilene	0.197031	0.0108895	3
		Pimozide	23555	29240.2	3			Pimozide	0.0347036	0.0601083	3
	Donor 3	DMSO	134	194.271	4		Donor 3	DMSO	0.00242066	0.00484131	4
		Fluspirilene	2261		1			Fluspirilene	0.00657722		1
		Pimozide	37061.2	46157.6	4			Pimozide	0.132574	0.136244	4
	Donor 4	DMSO	21423	4900.83	3		Donor 4	DMSO	0.120204	0.0445501	3
		Fluspirilene	55657.7	40645.3	3			Fluspirilene	0.225639	0.033906	3
		Pimozide	26701.3	9130.22	3			Pimozide	0.161336	0.0272815	3

[truncated: 4 more sheets: Figure 4A, P-STAT5, Figure 4C, CISH, Figure 5D, Mtb in MF2, Supplementary Figure 1, Mtb in ]
